# Supplementary material for: Multi-Exergames to Set Targets and Supplement the Intensified Conventional Balance Training in Patients With Stroke: A Randomized Pilot Trial
Source: Front Psychol. 2020 Apr 2;11:572. doi: 10.3389/fpsyg.2020.00572 (PMC7142230; doi:10.3389/fpsyg.2020.00572)
Supplement: DATA SHEET S1 — Data and detailed analysis of the clinical outcomes. [file Data_Sheet_1.xlsx]

## Sheet: OPIS
	PROTOKOL :	IZVEDLJIVOSTNA ŠTUDIJA REWIRE
	Testna skupina (B) bo poleg ustaljenega nevrofizioterapevtskega programa dodatno vadila pet dni zapovrstjo po 15 min s pomočjo treh izbranih iger iz nabora REWIRE. Pacient bo najprej 3 minute vadil igro Fruit catcher (prenosi teže) – na 3. stopnji, temu bo sledil počitek 3 minute, nato 3 minute izvajanja igre Horse runner (počepi) - na 3. stopnji, ponovno počitek 3 minute in na koncu še 3 minute …
	Kontrolna skupina (A) bo poleg ustaljenega nevrofizioterapevtskega programa pet dni zapovrstjo 15 minut dodatno izvajala vaje za ravnotežje ob lestvini. Časovni potek vadbe in izbor vaj bosta v celoti posnemala vadbo testne skupine. Tako bo pacient najprej 3 minute vadil prenose teže iz L na D nogo (na vsaki nogi zadrži položaj 3 sekunde in potem izvede prenos na drugo nogo), potem bo imel počite…
	Testna in Kontrolna skupina imata po 5 dneh ponovno testiranje.
	Pacienti so naključno razdeljeni v obe skupini.
	Sedaj sva sestavila protokol, po katerem bi izvajali daljšo, vendar ne obsežno študijo na dveh skupinah pacientov:
	- kontrolni skupini (le konvencionalna terapija)
	- testni skupini (enako + 20 min VR terapije 1 teden)
	pri obeh skupinah bi izvedla pred in potem teste FSST, Romberg, TUG
	SESSION	1	2	3	4	5		ID	game			game level
	TRIAL							FC	fruit catcher		3 min	3
								HR	horse runner		3 min	3
	SLOT 0		FC*	FC	FC	FC		AH	animal hurdler		3 min	3
	SLOT 1	HR	HR*	HR	HR	HR
	SLOT 2	AH	AH*	AH	AH	AH
			*3 min break

## Sheet: Participants
	Supplementary Table S1
										ROMBERG				Sharp ROMBERG				Standing on L				Standing onR				Standing on foam				FSST		TUG		10 m
										eyes open		eyes closed		eyes open		eyes closed		eyes open		eyes closed		eyes open		eyes closed		eyes open		eyes closed
Nr	Participant	protocol	time after stroke	age	gender	affected side	FIM gait	MMSE	DIAGNOSIS	before	after	before	after	before	after	before	after	before	after	before	after	before	after	before	after	before	after	before	after	before	after	before	after	before	after
1	ID1	B	9.5	46	1	2	6	30	1	45	45	45	45	45	45	25	45	4.4	18.9	1.1	8.2	3.7	7.9	0	1.1	45	45	45	45	9.5	8.8	7.3	7.2	5.7	5.6
2	ID2	B	5	58	1	2	6	27	1	45	45	13	45	6	43	3	3	6	8	2	0	0	3	0	1	10	45	0	3	13	12.8	9	9.8	7	6
3	ID3	B	2	43	1	2	6	27	1	45	45	26	45	45	45	4	3.8	7	8.1	1	0	1	0	0	0	45	45	45	45	15	10.1	10	7.5	10	10
4	ID4	B	5.5	65	1	1	6	28	1	45	45	45	45	45	45	20	24.3	0	0	0	0	25	19.4	3	2.2	45	45	8	45	20.4	12.2	13.3	10.8	11.3	8.5
5	ID5	B	1	44	2	1	6	30	1	45	45	45	45	45	45	45	10.8	45	45	2.1	12.1	45	45	1.9	6.6	45	45	45	45	7.2	6.2	4.9	4.8	5.2	4.7
6	ID6	B	1	50	2	3	6	27	2	45	45	45	45	45	45	1	1	45	45	1	1	45	45	3	3	45	45	30	45	14	11	11	8	10	6
7	ID7	B	4	52	1	1	6	30	1	45	45	45	45	45	45	45	45	45	45	3.4	7.5	40.1	45	4.9	3.9	45	45	45	45	9.8	8.5	7.1	6.6	6.9	6.8
8	ID8	B	3	38	2	1	6	30	1	45	45	45	45	45	45	45	45	2.2	16.3	0	2.8	45	45	23.5	5.3	45	45	45	45	17.5	7.8	13.4	9.5	10.1	7.8
9	ID9	B	4	54	1	2	6	29	1	45	45	45	45	8	45	3	4.5	21	45	3	12.5	3	6	0	3	45	45	45	45	12.1	10.9	9.2	9	12.7	7.7
10	ID10	B	5	53	2	1	6	28	1	38.3	32.5	13.9	9.9	16.6	18.1	5.5	7.2	6.5	6.1	2.5	2.1	7.5	22.4	2.9	2.1	18.3	30.2	5.9	3.9	13.6	14.1	10.4	11.4	8.7	8.3
11	ID11	A	4.5	49	1	1	6	30	2	45	45	9	45	45	45	4	15	45	45	4	4	45	45	7	4	45	45	45	45	7.2	8.1	6.8	6.8	6.2	5.7
12	ID12	A	6.5	53	1	2	6	25	1	45	45	45	45	45	45	8.4	8.6	17.2	24.9	3.2	4.3	33.4	45	3.1	1.5	45	45	45	45	7.6	7.7	5.5	5.8	5.1	5.3
13	ID13	A	18	18	1	1	6	30	2	45	45	4	20.5	4	6.1	0	0	2	1.4	0	0	7	5.2	0	0	45	45	1	6.4	10.2	10.6	7.9	7	6.6	6.1
14	ID14	A	26	66	1	1	6	27	1	45	45	16.1	45	45	45	9.1	7.1	0	0	0	0	4.3	15.2	1.8	1.6	45	45	27.1	19.1	27.1	21.7	19.6	16.2	11.5	10.7
15	ID15	A	1	33	1	2	6	25	1	45	45	45	45	45	45	43.2	45	41	45	1.8	2.1	2.1	2.9	0	1.3	45	45	45	45	28.3	25.2	11.8	9.1	9.3	8.5
16	ID16	A	5	64	2	2	6	26	1	45	45	7.5	22.4	0	1.8	0	0	0.8	1.9	0	0	0	2.1	0	0	45	45	5.4	7.2	0	0	18.2	16.7	16.5	12.5
17	ID17	A	1	51	1	2	6	30	2	45	45	45	45	45	45	17	7.2	45	45	10	10.7	0	0	0	0	45	45	45	45	30.1	14.8	26	15.9	28	10.9
18	ID18	A	4.5	57	1	2	6	28	1	45	45	45	45	45	45	4	2.8	32	34.8	3	2.4	7	33.8	1	2.2	45	45	45	45	17	10.7	9	8.3	7	6.8
19	ID19	A	6	64	1	1	6	28	1	45	45	3	45	45	45	0	11	0	0	0	0	30	33	0	1	30	45	20	45	0	46.2	37.4	27.2	25.2	24.4
20	ID20	A	1.5	63	1	2	6	27	2	45	45	45	45	0	17.4	0	0	5.2	5.3	0	0	4.3	11.1	0	0	45	45	12.8	45	0	0	9.6	8.7	8	7.3

## Sheet: Analysis
	Supplementary Table S1
	The Foam and dome test, also called the "Clinical Test for Sensory Interaction in Balance" (CTSIB)
													ROMBERG				Poostren ROMBERG				Stoja na L nogi				Stoja na D nogi				Stoja na penasti blazini				FSST		TUG		10 m
													odprte oči		zaprte oči		odprte oči		zaprte oči		odprte oči		zaprte oči		odprte oči		zaprte oči		odprte oči		zaprte oči
ZAP.ŠT	PREISKOVANEC		protokol	čas po kapi	starost	spol	prizadeta stran	FIM-hoja	KPSS	DIAGNOZA			pred	potem	pred	potem	pred	potem	pred	potem	pred	potem	pred	potem	pred	potem	pred	potem	pred	potem	pred	potem	pred	potem	pred	potem	pred	potem
1	ID1		B	9.5	46	1	2	6	30	1			45	45	45	45	45	45	25	45	4.4	18.9	1.1	8.2	3.7	7.9	0	1.1	45	45	45	45	9.5	8.8	7.3	7.2	5.7	5.6
2	ID2		B	5	58	1	2	6	27	1			45	45	13	45	6	43	3	3	6	8	2	0	0	3	0	1	10	45	0	3	13	12.8	9	9.8	7	6
3	ID3		B	2	43	1	2	6	27	1			45	45	26	45	45	45	4	3.8	7	8.1	1	0	1	0	0	0	45	45	45	45	15	10.1	10	7.5	10	10
4	ID4		B	5.5	65	1	1	6	28	1			45	45	45	45	45	45	20	24.3	0	0	0	0	25	19.4	3	2.2	45	45	8	45	20.4	12.2	13.3	10.8	11.3	8.5
5	ID5		B	1	44	2	1	6	30	1			45	45	45	45	45	45	45	10.8	45	45	2.1	12.1	45	45	1.9	6.6	45	45	45	45	7.2	6.2	4.9	4.8	5.2	4.7
6	ID6		B	1	50	2	3	6	27	2			45	45	45	45	45	45	1	1	45	45	1	1	45	45	3	3	45	45	30	45	14	11	11	8	10	6
7	ID7		B	4	52	1	1	6	30	1			45	45	45	45	45	45	45	45	45	45	3.4	7.5	40.1	45	4.9	3.9	45	45	45	45	9.8	8.5	7.1	6.6	6.9	6.8
8	ID8		B	3	38	2	1	6	30	1			45	45	45	45	45	45	45	45	2.2	16.3	0	2.8	45	45	23.5	5.3	45	45	45	45	17.5	7.8	13.4	9.5	10.1	7.8
9	ID9		B	4	54	1	2	6	29	1			45	45	45	45	8	45	3	4.5	21	45	3	12.5	3	6	0	3	45	45	45	45	12.1	10.9	9.2	9	12.7	7.7
10	ID10		B	5	53	2	1	6	28	1			38.3	32.5	13.9	9.9	16.6	18.1	5.5	7.2	6.5	6.1	2.5	2.1	7.5	22.4	2.9	2.1	18.3	30.2	5.9	3.9	13.6	14.1	10.4	11.4	8.7	8.3
11	ID11		A	4.5	49	1	1	6	30	2			45	45	9	45	45	45	4	15	45	45	4	4	45	45	7	4	45	45	45	45	7.2	8.1	6.8	6.8	6.2	5.7
12	ID12		A	6.5	53	1	2	6	25	1			45	45	45	45	45	45	8.4	8.6	17.2	24.9	3.2	4.3	33.4	45	3.1	1.5	45	45	45	45	7.6	7.7	5.5	5.8	5.1	5.3
13	ID13		A	18	18	1	1	6	30	2			45	45	4	20.5	4	6.1	0	0	2	1.4	0	0	7	5.2	0	0	45	45	1	6.4	10.2	10.6	7.9	7	6.6	6.1
14	ID14		A	26	66	1	1	6	27	1			45	45	16.1	45	45	45	9.1	7.1	0	0	0	0	4.3	15.2	1.8	1.6	45	45	27.1	19.1	27.1	21.7	19.6	16.2	11.5	10.7
15	ID15		A	1	33	1	2	6	25	1			45	45	45	45	45	45	43.2	45	41	45	1.8	2.1	2.1	2.9	0	1.3	45	45	45	45	28.3	25.2	11.8	9.1	9.3	8.5
16	ID16		A	5	64	2	2	6	26	1			45	45	7.5	22.4	0	1.8	0	0	0.8	1.9	0	0	0	2.1	0	0	45	45	5.4	7.2	0	0	18.2	16.7	16.5	12.5
17	ID17		A	1	51	1	2	6	30	2			45	45	45	45	45	45	17	7.2	45	45	10	10.7	0	0	0	0	45	45	45	45	30.1	14.8	26	15.9	28	10.9
18	ID18		A	4.5	57	1	2	6	28	1			45	45	45	45	45	45	4	2.8	32	34.8	3	2.4	7	33.8	1	2.2	45	45	45	45	17	10.7	9	8.3	7	6.8
19	ID19		A	6	64	1	1	6	28	1			45	45	3	45	45	45	0	11	0	0	0	0	30	33	0	1	30	45	20	45	0	46.2	37.4	27.2	25.2	24.4
20	ID20		A	1.5	63	1	2	6	27	2			45	45	45	45	0	17.4	0	0	5.2	5.3	0	0	4.3	11.1	0	0	45	45	12.8	45	0	0	9.6	8.7	8	7.3
										Levene Test		Mean difference
			TEST GROUP (B)		EXERGA		CONTROL GROUP (A)		CONV	F	p	p
	GENDER									12.05	0.03	0.138
	M		6				9
	F		4				1
	AGE									2.19	0.156	0.788
	mean		50.3				51.8
	SD		7.90288				15.4833
	AFFECTED SIDE									1.45	0.245	1
	L		5				4
	R		4				6
	L/R		1				0
	MMSE		28.6				27.6			1.33	0.263	0.2
	stroke		4				7.4			5.16	0.036	0.235
																	Man-Whitney U Test			Wilcoxon Test
												ANOVA 2					protocol effect			time effect
		before		after		before		after			Bartlett test						AvsB			1Avs2A	1Bvs2B
		mean	SD	mean	sd	mean	SD	mean	SD		ChiSq	p	p_time	p_prot	p_int		p	z-val		p	p
	ROMBERG eyes open	44.33	2.11873	43.75	3.95285	45	0	45	0		Inf	0	0.685	0.1842	0.685		0.1626	-1.3964		NaN	0.317
	ROMBERG eyes closed	36.79	13.6552	41.49	11.0996	26.46	19.847	40.29	9.93965		5.10822	0.164042	0.0458176	0.206242	0.314881
	SHARPENED ROMBERG eyes open	34.56	17.0184	42.11	8.45964	31.9	21.1211	34.03	18.0672		6.53649	0.0882344	0.36933	0.319861	0.613834
	SHARPENED ROMBERG eyes closed	19.65	19.1602	18.96	19.1016	8.57	13.359	9.67	13.4162		2.14746	0.542371	0.968898	0.0589112	0.864857
	STANDING ON LEFT LEG eyes open	18.21	19.2971	23.74	19.0142	18.82	19.8343	20.33	20.5659		0.0618799	0.995981	0.575298	0.823343	0.748665
	STANDING ON LEFT LEG eyes closed	1.61	1.17894	4.62	5.01061	2.2	3.16368	2.35	3.39812		14.1217	0.00274412	0.1581	0.4484	0.2003		0.4201	0.8063		0.273	0.093
	STANDING ON RIGHT LEG eyes open	21.53	20.4193	23.87	19.4015	13.31	16.3584	19.33	18.071		0.465917	0.926313	0.482451	0.285898	0.75653
	STANDING ON RIGHT LEG eyes closed	3.92	7.09159	2.82	2.02199	1.29	2.26591	1.16	1.28599		29.6268	1.6534e-06	0.622	0.0914	0.6972		0.0345	2.1136		0.753	0.674
	CTSIB eyes open	38.83	13.1538	43.52	4.68017	43.5	4.74342	45	0		Inf	0	0.1927	0.1955	0.4983		0.2988	-1.039		0.317	0.18
	CTSIB eyes closed	31.39	19.1354	36.69	17.5203	29.13	18.1593	34.77	16.8097		0.156587	0.984273	0.341024	0.714526	0.976242
	FSST	13.21	3.8997	10.24	2.44277	12.75	12.1029	14.5	13.7786		27.7858	4.02816e-06	0.8395	0.5291	0.435		0.7452	0.3249		0.575	0.009
	TUG	9.56	2.68792	8.46	2.02386	15.18	10.2042	12.17	6.74258		25.1873	1.41086e-05	0.3124	0.0258	0.6368		0.2286	-1.204		0.011	0.092
	10M WALK TEST	8.76	2.48202	7.14	1.6043	12.34	8.22114	9.82	5.67799		23.6887	2.90114e-05	0.217	0.0655	0.7863		0.2851	-1.0689		0.008	0.008

## Sheet: Points
	Supplementary Table S1
	Patient	Session	Slot	Points	Bonus
	1	1	0	3006.75	0
	1	1	1	175.75	0
	1	2	0	2646	0
	1	2	1	2726.5	0
	1	2	2	0	0
	1	3	0	2601	0
	1	3	1	2641	0
	1	3	2	-85.5	0
	1	4	0	2259	0
	1	4	1	2698	0
	1	4	2	3030.5	0
	1	5	0	2502	0
	1	5	1	2935.5	0
	1	5	2	1596	0
	2	1	0	3078	0
	2	1	1	2954.5	0
	2	2	0	2142	0
	2	2	1	2987.75	0
	2	2	2	3035.25	0
	2	3	0	1809	0
	2	3	1	2788.25	0
	2	3	2	2109	0
	2	4	0	2502	0
	2	4	1	3068.5	0
	2	4	2	3201.5	0
	2	5	0	2241	0
	2	5	1	3021	0
	2	5	2	3177.75	0
	3	1	0	3196.75	0
	3	1	1	451.25	0
	3	2	0	2412	0
	3	2	1	2821.5	0
	3	2	2	327.75	0
	3	3	0	2520	0
	3	3	1	3130.25	0
	3	3	2	389.5	0
	3	4	0	2673	0
	3	4	1	3272.75	0
	3	4	2	-28.5	0
	3	5	0	2520	0
	3	5	1	3206.25	0
	3	5	2	299.25	0
	4	1	0	3163.5	0
	4	1	1	304	0
	4	2	0	1854	0
	4	2	1	3092.25	0
	4	2	2	-33.25	0
	4	3	0	2160	0
	4	3	1	2669.5	0
	4	3	2	-85.5	0
	4	4	0	1872	0
	4	4	1	3011.5	0
	4	4	2	23.75	0
	4	5	0	1998	0
	4	5	1	2949.75	0
	4	5	2	-47.5	0
	5	1	0	3215.75	0
	5	1	1	2009.25	0
	5	2	0	2799	0
	5	2	1	2850	0
	5	2	2	2698	0
	5	3	0	2178	0
	5	3	1	2793	0
	5	3	2	2973.5	0
	5	4	0	2718	0
	5	4	1	2897.5	0
	5	4	2	3296.5	0
	5	5	0	2925	0
	5	5	1	2869	0
	5	5	2	3125.5	0
	6	1	0	2916.5	0
	6	1	1	1596	0
	6	2	0	1242	0
	6	2	1	2788.25	0
	6	2	2	2973.5	0
	6	3	0	2790	0
	6	3	1	3130.25	0
	6	3	2	2517.5	0
	6	4	0	2691	0
	6	4	1	3135	0
	6	4	2	3239.5	0
	6	5	0	3060	0
	6	5	1	3082.75	0
	6	5	2	3073.25	0
	7	1	0	2788.25	0
	7	1	1	2707.5	0
	7	2	0	2807.25	0
	7	2	1	2598.25	0
	0	0	0	0	0
	7	3	0	2619	0
	7	3	1	2807.25	0
	7	3	2	3087.5	0
	7	4	0	2698	0
	7	4	1	2717	0
	0	0	0	0	0
	7	5	0	2772	0
	7	5	1	2717	0
	7	5	2	2607.75	0
	8	1	0	3130.25	0
	8	1	1	1995	0
	8	2	0	2358	0
	8	2	1	2769.25	0
	8	2	2	2731.25	0
	8	3	0	1827	0
	8	3	1	3462.75	0
	8	3	2	3044.75	0
	8	4	0	2466	0
	8	4	1	3358.25	0
	8	4	2	3130.25	0
	8	5	0	2268	0
	8	5	1	2788.25	0
	8	5	2	3538.75	0
	9	1	0	3263.25	0
	9	1	1	1168.5	0
	9	2	0	2592	0
	9	2	1	2911.75	0
	9	2	2	1211.25	0
	9	3	0	2493	0
	9	3	1	2797.75	0
	9	3	2	1358.5	0
	9	4	0	2367	0
	9	4	1	3249	0
	9	4	2	1396.5	0
	9	5	0	2052	0
	9	5	1	3173	0
	9	5	2	1420.25	0
	10	1	0	2959.25	0
	10	1	1	2056.75	0
	10	2	0	2313	0
	10	2	1	2783.5	0
	10	2	2	1771.75	0
	10	3	0	2034	0
	10	3	1	3230	0
	10	3	2	1662.5	0
	10	4	0	2142	0
	10	4	1	3201.5	0
	10	4	2	1724.25	0
	10	5	0	2268	0
	10	5	1	3158.75	0
	10	5	2	1938	0
